# Supplementary material for: Three Prognostic Biomarkers Correlate with Immune Checkpoint Blockade Response in Bladder Urothelial Carcinoma
Source: Int J Genomics. 2022 May 26;2022:3342666. doi: 10.1155/2022/3342666 (PMC9162857; doi:10.1155/2022/3342666)
Supplement: Supplementary Materials — Supplementary 1: different expression genes from GEPIA database. Supplementary 2: different expression genes from Oncomine database. Supplementary 3: original source data: the relevant code or R software. [file 3342666.f1.zip]

Archive with 3 entries (3 files):
- Supplemetary 1-GEPIA-Diff (1).pdf
- Supplemetary 2- oncomine-Diff (1).pdf
- Supplemetary 3-relevant code or R software.pdf
